# Supplementary material for: Screening and Action Mechanism of Biological Control Strain Bacillus atrophaeus F4 Against Maize Anthracnose
Source: Microorganisms. 2025 Dec 25;14(1):47. doi: 10.3390/microorganisms14010047 (PMC12844051; doi:10.3390/microorganisms14010047)
Supplement: Supplementary file 1 [file microorganisms-14-00047-s001.zip]

Archive with 1 entries (1 files):
- microorganisms-4041631-supplementary.pdf
